# Supplementary material for: Differential sources of host species heterogeneity influence the transmission and control of multihost parasites
Source: Ecol Lett. 2013 May 28;16(8):975–84. doi: 10.1111/ele.12122 (PMC4282463; doi:10.1111/ele.12122)
Supplement: Supplementary file 4 — Supplementary [file ele0016-0975-SD4.txt]

 1 
AppendixS2 Studysites, hostand parasitedata 
Study sites in Virginiaincluded Center Forest(CF, Montgomery County) and Mountain Lake
BiologicalStation (MLBS, PembrokeCounty). Grids in Tennesseefollowed agradientfrom454 
to 1960 meters on Sugarland Mountain in theGreatSmoky Mountains NationalPark (GSM, 
Sevier County). The7 GSM grids weregrouped into low (≤638 metres) and high elevation (≥ 
785 metres) sites based on changes in theidentity of thedominantmousespecies in thehost
community (P. leucopus in low elevation;P. maniculatus in high elevation grids, Fig. 2). Sites in 
New York and ConnecticutwereattheCary Instituteof EcosystemStudies (IES, Dutchess 
County) and GreatMountain Forest(GMF, Litchfield County), respectively. 
Ateach site, trapping grids werelaid outin 10x10, 8x8, or 6x6 arrays, with 15 meters 
between traps. Grid sizes varied becauseweused both established and new trapping sites, and 
werelimited by space. Sherman livetraps wereopened, baited with crimped oats after 1600 
hours, and checked thefollowing morning between 0700 and 1100 hours. Wetrapped 2-3 
consecutivenights ateach sitefromJune– August2003. On new trapping sites, hair was 
trimmed fromtheposterior, dorsalregion of allcaptured animals for identification of recaptured 
individuals. Ear tags wereused to identify individuals on established grids. Animals were
released atthesiteof capture. Traps werewashed with a5% Lysolsolution between trapping 
sessions to avoid faecalcontamination across sites and species.  
Faeces werecollected from traps containing animals, weighed and preserved in 10% 
formalin.  Weused faecalflotation in asaturated NaClsolution followed by lightmicroscopy to 
diagnoseparasiteinfection and generateestimates of parasiteegg/oocystshedding per gramof 
faeces (Pritchard &Kruse1982). Wewereunableto identify allparasiteeggs to species, but
described pseudo-species by comparing egg morphology and measurements to previous accounts  2 
of intestinalparasites in wild rodents (Doran 1954a, b; Levine&Ivens 1965; Forster 1984; 
Pedersen 2005). 
 
AppendixS2 References 
1. 
Doran D.J. (1954a). A catalogueof theprotozoaand helminths of North American rodents. II. 
Cestoda. Am. Midl. Nat., 53, 469-480. 
2. 
Doran D.J. (1954b). A catalogueof theprotozoaand helminths of North American rodents. III. 
Nematoda. Am. Midl. Nat., 53, 162-175. 
3. 
Forster S.L. (1984). Ecology of helminths in Peromyscus. MSThesis: DepartmentofBiology. 
University of VirginiaCharlottesville, Virginia. 
4. 
LevineN. &Ivens V. (1965). Coccidian Parasites (Protozoa, Sporozoa) ofRodents. University 
of Illinois Press, Urbana, Illinois, USA.
5. 
Pedersen A.B. (2005). Intestinalparasites, acorn masts and population dynamics of Peromyscus. 
PhD Thesis: DepartmentofBiology. University of VirginiaCharlottesville, Virginia, p. 246. 
6. 
Pritchard M.H. &KruseG.O.W. (1982). Thecollection and preservation ofanimalparasites. 
University of NebraskaPress, Lincoln, Nebraska, USA. 
 
 
