# Supplementary material for: Differential sources of host species heterogeneity influence the transmission and control of multihost parasites
Source: Ecol Lett. 2013 May 28;16(8):975–84. doi: 10.1111/ele.12122 (PMC4282463; doi:10.1111/ele.12122)
Supplement: Supplementary file 6 — Supplementary [file ele0016-0975-SD6.txt]

FigureS1Efficacyofcontrolbyuntargeted (a) and targeted (b) removalwith respectto 
infection status ofa keyhostspecies with multiplesources ofheterogeneity.  In each 
scenario, thehostspecies is assumed to beresponsiblefor 80% of thetotalcontribution to 
theparasite’s infectious pool (T=0.8). Thedashed linerepresents themaximumreduction 
in transmission possibleby treating only thekey host(i.e., theproportion of transmission 
thatis dueto theother non-hostspecies). For visualization, thegold lines (super-
abundantand super shedder key hosts) areoffsetto avoid overlap with super-abundant, 
super-infected key hosts (panela) and super-infected, super-shedder key hosts (panelb). 
0 20 40 60 80
0.0
0.2
0.4
0.6
0.8
1.0
R
el
at
ive
 in
pu
tt
o 
in
fe
ct
io
us 
po
ol
 (
!U
)
(a)
Super-abundant+infected
Super-abundant+shedder
Super-infected+shedder
0 20 40 60 80
0.0
0.2
0.4
0.6
0.8
1.0
Number removed (Ci )
R
el
at
ive
 in
pu
tt
o 
in
fe
ct
io
us 
po
ol
 (
!T
)
(b)
 
