# Supplementary material for: Differential sources of host species heterogeneity influence the transmission and control of multihost parasites
Source: Ecol Lett. 2013 May 28;16(8):975–84. doi: 10.1111/ele.12122 (PMC4282463; doi:10.1111/ele.12122)
Supplement: Supplementary file 13 — Supplementary [file ele0016-0975-SD13.txt]

TableS1Efficacyofuntargeted and targeted control, as measured bytherateof
reduction in parasitetransmission with number ofindividuals ofhostspecies itreated 
(Ci) 
Keyhosttype Untargetedcontrol Targetedcontrol
Puresuper-abundant
−
!!
!!!
 −
!!
!!!!!
 
Puresuper-infected 
−
!!!"
!!!
 −
!!
!!!!!
 
Puresuper-shedder
−
!!!"
!!!
 −
!!!"
!!!!!
 
Mixed
super-abundant& infected 
−
!! !"
!!!
 −
!!
!!!!!
 
Mixed
super-abundant& shedder 
−
!! !"
!!!
 −
!! !"
!!!!!
 
Mixed
super-infected & shedder 
−
!!!"
!!!
 −
!! !"
!!!!!
 
 
 
